# Supplementary material for: Visible-Light-Curable Catechol-Reinforced Gelatin Bioglue for Rapid Hemostasis and Engineered Tissue Assembly
Source: Biomater Res. 2026 May 7;30:0360. doi: 10.34133/bmr.0360 (PMC13150077; doi:10.34133/bmr.0360)
Supplement: Supplementary 1 — Figs. S1 to S6 Table S1 Movies S1 to S5 References [45–50] [file bmr.0360.f1.zip]

Archive with 6 entries (6 files):
- Movie S1.mp4
- Movie S2.mp4
- Movie S3.mp4
- Movie S4.mp4
- Movie S5.mp4
- Supplementary Information_revised.docx
